# Supplementary material for: Modular DNA barcoding of nanobodies enables multiplexed in situ protein imaging and high-throughput biomolecule detection
Source: eLife. 2025 Jul 22;14:RP105225. doi: 10.7554/eLife.105225 (PMC12283080; doi:10.7554/eLife.105225)
Supplement: Figure 1—figure supplement 2—source data 2. [file elife-105225-fig1-figsupp2-data2.zip]

Archive with 10 entries (10 files):
- Figure 1ΓÇôFigure Supplement 2_Source Data 2_2.png
- __MACOSX/._Figure 1ΓÇôFigure Supplement 2_Source Data 2_2.png
- Figure 1ΓÇôFigure Supplement 2_Source Data 2_3.png
- __MACOSX/._Figure 1ΓÇôFigure Supplement 2_Source Data 2_3.png
- Figure 1ΓÇôFigure Supplement 2_Source Data 2_4.png
- __MACOSX/._Figure 1ΓÇôFigure Supplement 2_Source Data 2_4.png
- Figure 1ΓÇôFigure Supplement 2_Source Data 2_5.png
- __MACOSX/._Figure 1ΓÇôFigure Supplement 2_Source Data 2_5.png
- Figure 1ΓÇôFigure Supplement 2_Source Data 2.png
- __MACOSX/._Figure 1ΓÇôFigure Supplement 2_Source Data 2.png
