# Supplementary material for: Modular DNA barcoding of nanobodies enables multiplexed in situ protein imaging and high-throughput biomolecule detection
Source: eLife. 2025 Jul 22;14:RP105225. doi: 10.7554/eLife.105225 (PMC12283080; doi:10.7554/eLife.105225)
Supplement: Figure 1—figure supplement 3—source data 1. [file elife-105225-fig1-figsupp3-data1.zip]

Archive with 7 entries (6 files):
- Figure 1ΓÇôFigure Supplement 3_Source Data 1/
- Figure 1ΓÇôFigure Supplement 3_Source Data 1/Figure 1ΓÇôFigure Supplement 3_Source Data 1_TH-Cy3 20x_higher contrast.jpg
- Figure 1ΓÇôFigure Supplement 3_Source Data 1/Figure 1ΓÇôFigure Supplement 3_Source Data 1_TH-Cy3 20x.jpg
- Figure 1ΓÇôFigure Supplement 3_Source Data 1/Figure 1ΓÇôFigure Supplement 3_Source Data 1_NeuN 897-B4-Cy5_20x-3.jpg
- Figure 1ΓÇôFigure Supplement 3_Source Data 1/Figure 1ΓÇôFigure Supplement 3_Source Data 1_NeuN 897-Cy5_20x-1_higher contrast_scale bar 100um.jpg
- Figure 1ΓÇôFigure Supplement 3_Source Data 1/Figure 1ΓÇôFigure Supplement 3_Source Data 1_TH-B1-Cy3 20x.jpg
- Figure 1ΓÇôFigure Supplement 3_Source Data 1/Figure 1ΓÇôFigure Supplement 3_Source Data 1_NeuN 897-Cy5_20x-1.jpg
