# Supplementary material for: Modular DNA barcoding of nanobodies enables multiplexed in situ protein imaging and high-throughput biomolecule detection
Source: eLife. 2025 Jul 22;14:RP105225. doi: 10.7554/eLife.105225 (PMC12283080; doi:10.7554/eLife.105225)
Supplement: Figure 1—figure supplement 3—source data 2. [file elife-105225-fig1-figsupp3-data2.zip]

Archive with 5 entries (4 files):
- Figure 1ΓÇôFigure Supplement 3_Source Data 2/
- Figure 1ΓÇôFigure Supplement 3_Source Data 2/Figure 1ΓÇôFigure Supplement 3_Source Data 2_misHCR_tubulin_B4_647_100x-2_scale bar10um.tif
- __MACOSX/Figure 1ΓÇôFigure Supplement 3_Source Data 2/._Figure 1ΓÇôFigure Supplement 3_Source Data 2_misHCR_tubulin_B4_647_100x-2_scale bar10um.tif
- Figure 1ΓÇôFigure Supplement 3_Source Data 2/Figure 1ΓÇôFigure Supplement 3_Source Data 2_2ndAb_tubulin_GAms-647_100x-1_scale bar10um.tif
- __MACOSX/Figure 1ΓÇôFigure Supplement 3_Source Data 2/._Figure 1ΓÇôFigure Supplement 3_Source Data 2_2ndAb_tubulin_GAms-647_100x-1_scale bar10um.tif
