# Supplementary material for: Modular DNA barcoding of nanobodies enables multiplexed in situ protein imaging and high-throughput biomolecule detection
Source: eLife. 2025 Jul 22;14:RP105225. doi: 10.7554/eLife.105225 (PMC12283080; doi:10.7554/eLife.105225)
Supplement: Figure 1—figure supplement 4—source data 1. [file elife-105225-fig1-figsupp4-data1.zip]

Archive with 9 entries (8 files):
- Figure 1ΓÇôFigure Supplement 4_Source Data 1/
- Figure 1ΓÇôFigure Supplement 4_Source Data 1/Figure 1ΓÇôFigure Supplement 4_Source Data 1_10x_DAPI NeuN TH NF-H round1_removal_DAPI.jpg
- __MACOSX/Figure 1ΓÇôFigure Supplement 4_Source Data 1/._Figure 1ΓÇôFigure Supplement 4_Source Data 1_10x_DAPI NeuN TH NF-H round1_removal_DAPI.jpg
- Figure 1ΓÇôFigure Supplement 4_Source Data 1/Figure 1ΓÇôFigure Supplement 4_Source Data 1_10x_DAPI NeuN TH NF-H round1_scale bar 500um.jpg
- __MACOSX/Figure 1ΓÇôFigure Supplement 4_Source Data 1/._Figure 1ΓÇôFigure Supplement 4_Source Data 1_10x_DAPI NeuN TH NF-H round1_scale bar 500um.jpg
- Figure 1ΓÇôFigure Supplement 4_Source Data 1/Figure 1ΓÇôFigure Supplement 4_Source Data 1_10x_DAPI NeuN TH NF-H round1_removal_scale bar 500um.jpg
- __MACOSX/Figure 1ΓÇôFigure Supplement 4_Source Data 1/._Figure 1ΓÇôFigure Supplement 4_Source Data 1_10x_DAPI NeuN TH NF-H round1_removal_scale bar 500um.jpg
- Figure 1ΓÇôFigure Supplement 4_Source Data 1/Figure 1ΓÇôFigure Supplement 4_Source Data 1_10x_DAPI NeuN TH NF-H round1_DAPI.jpg
- __MACOSX/Figure 1ΓÇôFigure Supplement 4_Source Data 1/._Figure 1ΓÇôFigure Supplement 4_Source Data 1_10x_DAPI NeuN TH NF-H round1_DAPI.jpg
