# Supplementary material for: Modular DNA barcoding of nanobodies enables multiplexed in situ protein imaging and high-throughput biomolecule detection
Source: eLife. 2025 Jul 22;14:RP105225. doi: 10.7554/eLife.105225 (PMC12283080; doi:10.7554/eLife.105225)
Supplement: Figure 1—figure supplement 4—source data 2. [file elife-105225-fig1-figsupp4-data2.zip]

Archive with 11 entries (10 files):
- Figure 1ΓÇôFigure Supplement 4_Source Data 2/
- Figure 1ΓÇôFigure Supplement 4_Source Data 2/Figure 1ΓÇôFigure Supplement 4_Source Data 2_R2_NeuN_1.jpg
- Figure 1ΓÇôFigure Supplement 4_Source Data 2/Figure 1ΓÇôFigure Supplement 4_Source Data 2_R2_NF-H_1.jpg
- Figure 1ΓÇôFigure Supplement 4_Source Data 2/Figure 1ΓÇôFigure Supplement 4_Source Data 2_R5_NF-H_1.jpg
- Figure 1ΓÇôFigure Supplement 4_Source Data 2/Figure 1ΓÇôFigure Supplement 4_Source Data 2_R5_NeuN_1.jpg
- Figure 1ΓÇôFigure Supplement 4_Source Data 2/Figure 1ΓÇôFigure Supplement 4_Source Data 2_R3_NF-H_1.jpg
- Figure 1ΓÇôFigure Supplement 4_Source Data 2/Figure 1ΓÇôFigure Supplement 4_Source Data 2_R3_NeuN_1.jpg
- Figure 1ΓÇôFigure Supplement 4_Source Data 2/Figure 1ΓÇôFigure Supplement 4_Source Data 2_R4_NeuN_1.jpg
- Figure 1ΓÇôFigure Supplement 4_Source Data 2/Figure 1ΓÇôFigure Supplement 4_Source Data 2_R1_NF-H_1.jpg
- Figure 1ΓÇôFigure Supplement 4_Source Data 2/Figure 1ΓÇôFigure Supplement 4_Source Data 2_R1_NeuN_1.jpg
- Figure 1ΓÇôFigure Supplement 4_Source Data 2/Figure 1ΓÇôFigure Supplement 4_Source Data 2_R4_NF-H_1.jpg
