# Supplementary material for: Modular DNA barcoding of nanobodies enables multiplexed in situ protein imaging and high-throughput biomolecule detection
Source: eLife. 2025 Jul 22;14:RP105225. doi: 10.7554/eLife.105225 (PMC12283080; doi:10.7554/eLife.105225)
Supplement: Figure 2—figure supplement 1—source data 1. [file elife-105225-fig2-figsupp1-data1.zip]

Archive with 13 entries (12 files):
- Figure 2ΓÇôFigure Supplement 1_Source Data 1/
- Figure 2ΓÇôFigure Supplement 1_Source Data 1/Figure 2ΓÇôFigure Supplement 1_Source Data 1_Round3 removal.jpg
- __MACOSX/Figure 2ΓÇôFigure Supplement 1_Source Data 1/._Figure 2ΓÇôFigure Supplement 1_Source Data 1_Round3 removal.jpg
- Figure 2ΓÇôFigure Supplement 1_Source Data 1/Figure 2ΓÇôFigure Supplement 1_Source Data 1_Round1 removal.jpg
- __MACOSX/Figure 2ΓÇôFigure Supplement 1_Source Data 1/._Figure 2ΓÇôFigure Supplement 1_Source Data 1_Round1 removal.jpg
- Figure 2ΓÇôFigure Supplement 1_Source Data 1/Figure 2ΓÇôFigure Supplement 1_Source Data 1_Round1.jpg
- __MACOSX/Figure 2ΓÇôFigure Supplement 1_Source Data 1/._Figure 2ΓÇôFigure Supplement 1_Source Data 1_Round1.jpg
- Figure 2ΓÇôFigure Supplement 1_Source Data 1/Figure 2ΓÇôFigure Supplement 1_Source Data 1_Round2.jpg
- __MACOSX/Figure 2ΓÇôFigure Supplement 1_Source Data 1/._Figure 2ΓÇôFigure Supplement 1_Source Data 1_Round2.jpg
- Figure 2ΓÇôFigure Supplement 1_Source Data 1/Figure 2ΓÇôFigure Supplement 1_Source Data 1_Round3.jpg
- __MACOSX/Figure 2ΓÇôFigure Supplement 1_Source Data 1/._Figure 2ΓÇôFigure Supplement 1_Source Data 1_Round3.jpg
- Figure 2ΓÇôFigure Supplement 1_Source Data 1/Figure 2ΓÇôFigure Supplement 1_Source Data 1_Round2 removal.jpg
- __MACOSX/Figure 2ΓÇôFigure Supplement 1_Source Data 1/._Figure 2ΓÇôFigure Supplement 1_Source Data 1_Round2 removal.jpg
