# Supplementary material for: Modular DNA barcoding of nanobodies enables multiplexed in situ protein imaging and high-throughput biomolecule detection
Source: eLife. 2025 Jul 22;14:RP105225. doi: 10.7554/eLife.105225 (PMC12283080; doi:10.7554/eLife.105225)
Supplement: Figure 2—figure supplement 3—source data 1. [file elife-105225-fig2-figsupp3-data1.zip]

Archive with 26 entries (26 files):
- Figure 2ΓÇôFigure Supplement 3_Source Data 1_5-HT.tif
- __MACOSX/._Figure 2ΓÇôFigure Supplement 3_Source Data 1_5-HT.tif
- Figure 2ΓÇôFigure Supplement 3_Source Data 1_Ddc.tif
- __MACOSX/._Figure 2ΓÇôFigure Supplement 3_Source Data 1_Ddc.tif
- Figure 2ΓÇôFigure Supplement 3_Source Data 1_GABA.tif
- __MACOSX/._Figure 2ΓÇôFigure Supplement 3_Source Data 1_GABA.tif
- Figure 2ΓÇôFigure Supplement 3_Source Data 1_GFAP.tif
- __MACOSX/._Figure 2ΓÇôFigure Supplement 3_Source Data 1_GFAP.tif
- Figure 2ΓÇôFigure Supplement 3_Source Data 1_Iba1.tif
- __MACOSX/._Figure 2ΓÇôFigure Supplement 3_Source Data 1_Iba1.tif
- Figure 2ΓÇôFigure Supplement 3_Source Data 1_MAP2.tif
- __MACOSX/._Figure 2ΓÇôFigure Supplement 3_Source Data 1_MAP2.tif
- Figure 2ΓÇôFigure Supplement 3_Source Data 1_NeuN.tif
- __MACOSX/._Figure 2ΓÇôFigure Supplement 3_Source Data 1_NeuN.tif
- Figure 2ΓÇôFigure Supplement 3_Source Data 1_NF-H.tif
- __MACOSX/._Figure 2ΓÇôFigure Supplement 3_Source Data 1_NF-H.tif
- Figure 2ΓÇôFigure Supplement 3_Source Data 1_nNOS.tif
- __MACOSX/._Figure 2ΓÇôFigure Supplement 3_Source Data 1_nNOS.tif
- Figure 2ΓÇôFigure Supplement 3_Source Data 1_OrexinA.tif
- __MACOSX/._Figure 2ΓÇôFigure Supplement 3_Source Data 1_OrexinA.tif
- Figure 2ΓÇôFigure Supplement 3_Source Data 1_Th.tif
- __MACOSX/._Figure 2ΓÇôFigure Supplement 3_Source Data 1_Th.tif
- Figure 2ΓÇôFigure Supplement 3_Source Data 1_Tmem119.tif
- __MACOSX/._Figure 2ΓÇôFigure Supplement 3_Source Data 1_Tmem119.tif
- Figure 2ΓÇôFigure Supplement 3_Source Data 1_Tph2.tif
- __MACOSX/._Figure 2ΓÇôFigure Supplement 3_Source Data 1_Tph2.tif
