# Supplementary material for: Modular DNA barcoding of nanobodies enables multiplexed in situ protein imaging and high-throughput biomolecule detection
Source: eLife. 2025 Jul 22;14:RP105225. doi: 10.7554/eLife.105225 (PMC12283080; doi:10.7554/eLife.105225)
Supplement: Figure 3—source data 1. [file elife-105225-fig3-data1.zip]

Archive with 6 entries (6 files):
- Figure 3_Source Data 1_2_mCherry.jpg
- __MACOSX/._Figure 3_Source Data 1_2_mCherry.jpg
- Figure 3_Source Data 1_3_tubulin.jpg
- __MACOSX/._Figure 3_Source Data 1_3_tubulin.jpg
- Figure 3_Source Data 1_GFP.jpg
- __MACOSX/._Figure 3_Source Data 1_GFP.jpg
