# Supplementary material for: Modular DNA barcoding of nanobodies enables multiplexed in situ protein imaging and high-throughput biomolecule detection
Source: eLife. 2025 Jul 22;14:RP105225. doi: 10.7554/eLife.105225 (PMC12283080; doi:10.7554/eLife.105225)
Supplement: Figure 3—source data 2. [file elife-105225-fig3-data2.zip]

Archive with 6 entries (6 files):
- Figure 3_Source Data 2_2_mCherry.pdf
- __MACOSX/._Figure 3_Source Data 2_2_mCherry.pdf
- Figure 3_Source Data 2_3_tubulin.pdf
- __MACOSX/._Figure 3_Source Data 2_3_tubulin.pdf
- Figure 3_Source Data 2_GFP.pdf
- __MACOSX/._Figure 3_Source Data 2_GFP.pdf
